# Supplementary material for: Stronger Together. Poly(Styrene) Gels Reinforced by Soft Gellan Gum
Source: Gels. 2022 Sep 22;8(10):607. doi: 10.3390/gels8100607 (PMC9601398; doi:10.3390/gels8100607)
Supplement: Supplementary file 1 [file gels-08-00607-s001.zip]

Archive with 1 entries (1 files):
- gels-1917769-supplementary.pdf
